# Supplementary material for: The Use of Biosilica to Increase the Compressive Strength of Cement Mortar: The Effect of the Mixing Method
Source: Materials (Basel). 2023 Aug 8;16(16):5516. doi: 10.3390/ma16165516 (PMC10456586; doi:10.3390/ma16165516)
Supplement: Supplementary file 1 [file materials-16-05516-s001.zip]

Archive with 1 entries (1 files):
- materials-2453207-SI.pdf
